# Supplementary material for: Limits of a Glycine Betaine–Derived Xenobiotic as a Trojan Horse Antimicrobial
Source: Int J Mol Sci. 2026 Jun 20;27(12):5585. doi: 10.3390/ijms27125585 (PMC13300293; doi:10.3390/ijms27125585)
Supplement: Supplementary file 1 [file ijms-27-05585-s001.zip]

Archive with 1 entries (1 files):
- ijms-4373049-supplementary.pdf
